# Supplementary material for: Low-Protein Infant Formula Enriched with Alpha-Lactalbumin during Early Infancy May Reduce Insulin Resistance at 12 Months: A Follow-Up of a Randomized Controlled Trial
Source: Nutrients. 2024 Apr 1;16(7):1026. doi: 10.3390/nu16071026 (PMC11013926; doi:10.3390/nu16071026)
Supplement: Supplementary file 1 [file nutrients-16-01026-s001.zip]

Archive with 1 entries (1 files):
- nutrients-2916567-supplementary.pdf
